# Supplementary material for: Monitoring Mycotoxin Exposure in Food-Producing Animals (Cattle, Pig, Poultry, and Sheep)
Source: Toxins (Basel). 2024 May 9;16(5):218. doi: 10.3390/toxins16050218 (PMC11125880; doi:10.3390/toxins16050218)
Supplement: Supplementary file 1 [file toxins-16-00218-s001.zip]

Archive with 1 entries (1 files):
- toxins-2978810-supplementary.pdf
